# Supplementary material for: Progression of Fibrinogen Decrease during High Dose Tigecycline Therapy in Critically Ill Patients: A Retrospective Analysis
Source: J Clin Med. 2021 Oct 13;10(20):4702. doi: 10.3390/jcm10204702 (PMC8537220; doi:10.3390/jcm10204702)
Supplement: Supplementary file 1 [file jcm-10-04702-s001.zip]

Archive with 1 entries (1 files):
- jcm-1404433-supplementary.pdf
